# Supplementary material for: Differential Impact of Pneumococcal Conjugate Vaccines on Hospitalized Versus Outpatient Community-Acquired Alveolar Pneumonia in Children Younger Than 5 Years Suggests Differences in Pathogenesis
Source: Open Forum Infect Dis. 2025 Nov 18;12(12):ofaf710. doi: 10.1093/ofid/ofaf710 (PMC12673847; doi:10.1093/ofid/ofaf710)
Supplement: ofaf710_Supplementary_Data [file ofaf710_supplementary_data.zip]

Archive with 11 entries (11 files):
- Supplementary Figure 1.png
- Supplementary Figure 2.png
- Supplementary Figure 3.png
- Supplementary Figure 4.png
- Supplementary Figure 5.png
- Supplementary Figure 6.png
- Supplementary Figure 7.png
- Supplementary Figure 8.png
- Supplementary Figure 9.png
- Supplementary Table 2 .docx
- Supplementary Table 1.docx
